# Supplementary material for: MPTP-Treated Zebrafish Recapitulate ‘Late-Stage’ Parkinson’s-like Cognitive Decline
Source: Toxics. 2022 Feb 4;10(2):69. doi: 10.3390/toxics10020069 (PMC8879925; doi:10.3390/toxics10020069)
Supplement: Supplementary file 1 [file toxics-10-00069-s001.zip]

Archive with 1 entries (1 files):
- toxics-1528844-supplementary.pdf
